# Supplementary material for: Construction of a Diagnostic Model and Drug Prediction for Postischemic Stroke Cognitive Impairment Based on Machine Learning Screening of Lactate Metabolism– and Pyroptosis‐Related Genes
Source: Hum Mutat. 2026 May 6;2026:2963117. doi: 10.1155/humu/2963117 (PMC13147212; doi:10.1155/humu/2963117)
Supplement: Supplementary file 1 — Supporting Information 1 Table S1: Datasets used in discovery and validation analyses. [file HUMU-2026-2963117-s008.xlsx]

## Sheet: T1_Datasets
Dataset ID	Platform	Sample Info	Tissue / Region	Model	Usage
GSE174574	10x Genomics	6 Samples (3 Sham / 3 MCAO)	Ischemic Hemisphere	Acute MCAO (24h)	scRNA-seq Analysis
GSE223580	Illumina NovaSeq	6 Samples (3 Sham / 3 BCAS)	Hippocampus	Chronic Hypoperfusion	Discovery Set (Bulk)
GSE137482	Illumina NextSeq	12 Samples (6 Ctrl / 6 MCAO)*	Parietal Cortex	Permanent MCAO (3d)	Validation Set (Bulk)
