# Supplementary material for: Construction of a Diagnostic Model and Drug Prediction for Postischemic Stroke Cognitive Impairment Based on Machine Learning Screening of Lactate Metabolism– and Pyroptosis‐Related Genes
Source: Hum Mutat. 2026 May 6;2026:2963117. doi: 10.1155/humu/2963117 (PMC13147212; doi:10.1155/humu/2963117)
Supplement: Supplementary file 2 — Supporting Information 2 Table S2: KEGG pathway enrichment results of DEGs in the discovery cohort. [file HUMU-2026-2963117-s001.xlsx]

## Sheet: T2_KEGG_Enrichment
Pathway_ID	Description	Gene_Count	P_Value	FDR_q_value	Key_Genes
mmu00010	Glycolysis / Gluconeogenesis	25	1.2e-06	5.6e-05	Ldha, Hk2, Pkm
mmu04621	NOD-like receptor signaling pathway	20	4.5e-05	0.0012	Nlrp3, Casp1, Gsdmd
mmu04066	HIF-1 signaling pathway	18	8.2e-05	0.0021	Hif1a, Vegfa
mmu04620	Toll-like receptor signaling pathway	15	0.00015	0.0035	Tlr4, Myd88
mmu04668	TNF signaling pathway	12	0.001	0.015	Tnf, Il1b
mmu00020	Citrate cycle (TCA cycle)	8	0.01	0.045	Idh2, Sdha
mmu04080	Neuroactive ligand-receptor interaction	30	0.002	0.018	Gabbr1, Grin1
