# Supplementary material for: Construction of a Diagnostic Model and Drug Prediction for Postischemic Stroke Cognitive Impairment Based on Machine Learning Screening of Lactate Metabolism– and Pyroptosis‐Related Genes
Source: Hum Mutat. 2026 May 6;2026:2963117. doi: 10.1155/humu/2963117 (PMC13147212; doi:10.1155/humu/2963117)
Supplement: Supplementary file 3 — Supporting Information 3 Table S3: WGCNA module–trait relationships and key module summary. [file HUMU-2026-2963117-s002.xlsx]

## Sheet: T3_WGCNA_Modules
Module_Color	Gene_Count	Cor_Ischemia_Time	P_Ischemia_Time	Cor_Cognition_Score	P_Cognition_Score	Interpretation
Turquoise	450	0.85	1.2e-06	-0.78	5.4e-05	Positively related to injury (Key Module)
Blue	320	-0.6	0.004	0.55	0.012	Negatively related to injury
Brown	180	0.3	0.15	-0.25	0.28	Not Significant
Yellow	120	-0.1	0.65	0.12	0.58	Not Significant
Grey	58	0.05	0.82	-0.05	0.85	Noise
