# Supplementary material for: Construction of a Diagnostic Model and Drug Prediction for Postischemic Stroke Cognitive Impairment Based on Machine Learning Screening of Lactate Metabolism– and Pyroptosis‐Related Genes
Source: Hum Mutat. 2026 May 6;2026:2963117. doi: 10.1155/humu/2963117 (PMC13147212; doi:10.1155/humu/2963117)
Supplement: Supplementary file 4 — Supporting Information 4 Table S4: Hub genes selected by LASSO, SVM‐RFE, and random forest, with diagnostic performance. [file HUMU-2026-2963117-s009.xlsx]

## Sheet: T4_Hub_Genes_ML
Gene_Symbol	Full_Name	Regulation_in_PSCI	LASSO_Coef	RF_Importance_Gini	AUC_Training	AUC_Validation	Combined_Model_AUC
Ldha	Lactate Dehydrogenase A	Up	0.42	18.5	0.820	0.785	0.912 (Train)
Gsdmd	Gasdermin D	Up	0.15	16.2	0.795	0.760	0.912 (Train)
Casp1	Caspase 1	Up	0.28	15.1	0.805	0.775	0.912 (Train)
