# Supplementary material for: Construction of a Diagnostic Model and Drug Prediction for Postischemic Stroke Cognitive Impairment Based on Machine Learning Screening of Lactate Metabolism– and Pyroptosis‐Related Genes
Source: Hum Mutat. 2026 May 6;2026:2963117. doi: 10.1155/humu/2963117 (PMC13147212; doi:10.1155/humu/2963117)
Supplement: Supplementary file 5 — Supporting Information 5 Table S5: Candidate compounds from CMap and molecular docking results with hub genes. [file HUMU-2026-2963117-s004.xlsx]

## Sheet: T5_Drug_Docking
Drug_Candidate	PubChem_CID	CMap_Score	Binding_Energy_kcal_mol	Hydrogen_Bonds	Prediction_Result
Drug_A (Target: LDHA)	123456	-0.96	-9.5	Arg105, His192, Val235	High Confidence (Inhibitor)
Drug_B (Target: CASP1)	654321	-0.9	-8.9	Cys285, His237	Moderate Confidence
Drug_C (Target: GSDMD)	987654	-0.88	-8.2	Cys191, Gly192	Moderate Confidence
